# Supplementary material for: Analysis of Oral and Gut Microbiome Composition and Its Impact in Patients with Oral Squamous Cell Carcinoma
Source: Int J Mol Sci. 2024 May 31;25(11):6077. doi: 10.3390/ijms25116077 (PMC11172797; doi:10.3390/ijms25116077)
Supplement: Supplementary file 1 [file ijms-25-06077-s001.zip]

Archive with 1 entries (1 files):
- ijms-3002469-supplementary.pdf
